# Supplementary material for: Genome-Wide Identification and Analysis of ZF-HD Gene Family in Moso Bamboo (Phyllostachys edulis)
Source: Plants (Basel). 2023 Dec 3;12(23):4064. doi: 10.3390/plants12234064 (PMC10708378; doi:10.3390/plants12234064)
Supplement: Supplementary file 1 [file plants-12-04064-s001.zip]

Archive with 7 entries (7 files):
- Table S1--2023.6.19.xlsx
- Table S2-2023.6.19.xlsx
- Table S3--2023.4.25.xlsx
- Table S4--2023.5.23.xlsx
- Table S5.xlsx
- Table S6.xlsx
- Table S7.xlsx
