# Supplementary material for: Genome-Wide Identification and Analysis of ZF-HD Gene Family in Moso Bamboo (Phyllostachys edulis)
Source: Plants (Basel). 2023 Dec 3;12(23):4064. doi: 10.3390/plants12234064 (PMC10708378; doi:10.3390/plants12234064)
Supplement: Supplementary file 1 [file plants-12-04064-s001.zip › Table S1--2023.6.19.xlsx]

## Sheet: Sheet1
Table S1. Catergory information of Cis-elements in PeZF‑HDs promoters.
Gene name	Basic element		Light responsive element																						Hormone responsive element										Environmental stress-related element
	TATA-box	CAAT-box	AE-box	GT1-motif	Box 4	MRE	G-box	GATA-motif	GA-motif	TCCC-motif	ATCT-motif	I-box	chs-CMA2a	chs-CMA1a	ACE	Sp1	TCT-motif	LAMP-element	AAAC-motif	GTGGC-motif	ATC-motif	CAG-motif	GATT-motif	C-box	ABRE	CGTCA-motif	TGACG-motif	P-box	GARE-motif	TATC-box	AuxRR-core	TGA-box	TGA-element	ERE	ARE	LTR	MBS	TCA-element	SARE	TC-rich repeats	WUN-motif	GC-motif	MYB	MYB-like sequence	MYB recognition site	Myb-binding site	Myb	AAGAA-motif	TATA
PeZF‑HD1	15	31	1	1	2	0	2	1	1	1	0	0	0	1	0	0	0	0	0	0	0	1	1	0	2	3	3	1	1	0	1	0	0	0	1	0	4	1	0	0	4	0	2	0	1	1	4	0	0
PeZF‑HD2	16	17	0	1	17	0	3	0	0	0	0	0	0	0	1	1	0	0	0	0	0	0	0	0	1	0	0	0	0	0	0	0	1	0	0	1	0	0	0	0	0	0	4	1	0	0	0	1	0
PeZF‑HD3	18	30	2	3	2	0	0	1	1	3	0	1	0	1	0	0	0	0	0	0	0	0	1	0	0	0	0	1	0	0	1	0	0	0	2	0	1	0	0	0	0	0	4	1	0	0	4	1	0
PeZF‑HD4	98	34	0	2	0	0	5	1	0	0	0	0	0	1	0	0	0	0	0	0	0	0	0	0	3	5	5	4	0	0	1	1	1	2	2	1	4	0	0	0	0	0	4	1	0	2	5	0	1
PeZF‑HD5	40	27	0	3	1	0	3	1	0	0	1	1	0	0	1	0	1	0	0	1	0	0	0	0	4	5	5	1	0	0	0	0	0	4	1	1	0	0	0	0	0	1	1	1	1	0	2	1	0
PeZF‑HD6	28	13	0	0	1	0	0	1	0	3	0	1	0	0	0	0	0	0	0	0	0	0	1	0	0	0	0	1	0	0	1	0	0	0	2	0	0	0	0	0	0	0	2	2	0	0	0	1	0
PeZF‑HD7	13	29	0	3	1	1	3	1	0	0	0	0	0	0	0	0	0	0	0	0	0	0	0	0	3	4	4	2	0	1	0	0	2	1	2	0	1	1	0	1	0	0	3	0	1	2	2	0	0
PeZF‑HD8	26	22	0	1	0	0	1	3	0	1	1	0	0	0	0	2	0	0	0	0	0	0	0	0	0	3	3	3	0	0	1	0	0	0	3	1	0	1	0	1	0	1	2	0	1	1	1	0	1
PeZF‑HD9	34	34	1	1	5	0	0	0	0	2	0	0	0	0	0	0	2	0	0	0	0	0	0	0	0	1	1	1	0	0	0	0	1	0	2	2	1	0	0	0	2	0	4	2	1	2	2	2	1
PeZF‑HD10	14	19	0	0	0	0	4	2	0	0	0	0	0	0	0	0	1	0	0	0	0	0	0	1	5	5	5	0	0	0	0	0	2	1	5	2	2	0	0	0	0	0	2	0	2	0	2	0	0
PeZF‑HD11	18	20	0	1	3	0	4	1	1	1	0	0	0	0	1	0	0	0	0	1	0	0	0	0	3	1	1	0	0	1	0	0	1	0	2	0	1	1	0	0	0	0	5	2	1	2	2	3	0
PeZF‑HD12	17	28	1	2	1	0	1	0	2	1	0	0	0	0	0	0	1	0	0	0	0	0	0	0	1	4	4	0	0	0	0	0	1	0	2	2	1	0	0	0	0	0	6	4	1	1	1	3	0
PeZF‑HD13	25	40	2	1	0	0	5	1	0	0	0	0	0	0	0	0	0	0	0	0	0	0	0	0	6	3	3	1	1	0	1	0	0	0	5	0	1	0	0	0	2	0	5	3	0	1	2	1	0
PeZF‑HD14	17	40	0	1	0	1	1	1	1	1	0	0	0	0	0	0	0	0	0	0	0	0	0	0	1	0	0	3	0	1	0	0	0	0	1	0	3	0	0	0	0	0	1	1	1	0	6	3	0
PeZF‑HD15	19	22	0	0	2	0	6	0	0	0	2	1	0	0	0	0	1	0	1	0	0	0	0	0	5	3	3	1	0	0	1	0	1	0	2	0	0	0	0	0	0	0	5	2	0	1	0	2	0
PeZF‑HD16	13	39	1	0	0	0	8	1	0	0	0	1	1	0	0	0	0	0	0	0	1	0	0	0	7	2	2	0	0	0	0	0	0	0	1	2	2	2	0	0	0	2	5	3	0	0	2	1	0
PeZF‑HD17	15	24	0	1	2	0	6	2	0	1	0	0	0	0	1	4	1	0	0	0	0	0	0	0	6	6	6	1	1	0	1	0	0	1	4	1	3	0	0	0	0	0	4	1	0	1	4	2	0
PeZF‑HD18	51	28	1	0	3	1	2	0	1	0	0	1	0	0	0	0	0	0	0	0	0	0	0	0	1	0	0	0	0	0	1	0	0	0	1	0	0	1	0	0	0	1	3	1	0	0	2	0	1
PeZF‑HD19	26	20	2	0	0	2	0	0	1	1	0	0	0	0	2	1	0	0	0	0	0	0	0	0	0	2	2	0	2	0	0	0	0	1	1	0	0	2	0	0	0	0	5	1	1	2	0	0	0
PeZF‑HD20	20	37	0	0	4	0	5	0	0	0	0	0	0	0	0	0	1	0	0	0	1	0	0	0	4	3	3	1	1	0	0	0	0	1	3	0	2	0	0	2	0	0	7	1	2	4	2	0	0
PeZF‑HD21	33	19	0	0	0	0	3	1	2	0	0	0	0	0	0	0	0	0	0	0	0	0	0	0	2	4	4	0	2	0	0	0	2	0	0	0	3	0	0	0	3	0	2	0	0	2	3	1	1
PeZF‑HD22	12	24	1	1	2	0	7	0	0	0	0	1	0	0	0	1	1	1	0	0	0	0	0	0	6	4	4	0	0	0	0	0	0	3	1	0	0	2	1	0	0	0	2	0	1	1	1	2	0
PeZF‑HD23	20	37	0	0	4	0	5	0	0	0	0	0	0	0	0	0	1	0	0	0	1	0	0	0	4	3	3	1	1	0	0	0	0	1	3	0	2	0	0	2	0	0	7	1	2	4	2	0	0
PeZF‑HD24	14	36	1	3	4	0	10	0	0	0	0	1	0	0	0	6	3	0	0	0	0	0	0	0	13	1	1	0	0	0	0	0	0	0	0	1	1	0	0	1	0	0	4	0	0	1	2	1	0
[truncated: 38 more columns]
