# Supplementary material for: Genome-Wide Identification and Analysis of ZF-HD Gene Family in Moso Bamboo (Phyllostachys edulis)
Source: Plants (Basel). 2023 Dec 3;12(23):4064. doi: 10.3390/plants12234064 (PMC10708378; doi:10.3390/plants12234064)
Supplement: Supplementary file 1 [file plants-12-04064-s001.zip › Table S2-2023.6.19.xlsx]

## Sheet: Sheet1
Table S2. Primers used in the paper.
Gene name	Squence 5’-3’
qPeNTB-S	TCTTGTTTGACACCGAAGAGGAG
qPeNTB-A	AATAGCTGTCCCTGGAGGAGTTT
qPeZF‑HD1-S	GCCGTCGTGCAGCGTTTCTG
qPeZF‑HD1-A	TGCTGGTCGGGCTGGTGTCG
qPeZF‑HD2-S	GGAGTCGGACGAGATGGACGG
qPeZF‑HD2-A	TGCTCGGCGGTGAACTTGGT
qPeZF‑HD4-S	GGCTTGGCGGTGGTGGGATG
qPeZF‑HD4-A	GCGTGGTTCTTGAGGCACTCG
qPeZF‑HD5-S	ACGGCGACGAGGAGATGGC
qPeZF‑HD5-A	GACCGCGTGGTTCTTGAGGC
qPeZF‑HD6-S	CGGACGAGATGGACGACGGT
qPeZF‑HD6-A	CGGTGAACTTGGTGCGGAAGC
qPeZF‑HD10-S	GAGTCGTCCAGCGAGGAGCG
qPeZF‑HD10-A	GACCAGTGCCTCGTCCTGCTTC
qPeZF‑HD13-S	GCCGTGAGTTCATGGCGTCG
qPeZF‑HD13-A	CAGAGCGGAGGTGTCGGAGGA
qPeZF‑HD14-S	TGGTGGTCCTGAGGAGGTGCG
qPeZF‑HD14-A	CGGTGGAAACTGCGGTGGC
qPeZF‑HD20-S	CAGAAGCAGCGGATGCAGGAG
qPeZF‑HD20-A	TGGTGGCGGACAAGGAGGC
qPeZF‑HD21-S	GGCAAGGGCGTCTTCAAGGTC
qPeZF‑HD21-A	GTGGTGGGGTGAGGTGGGTG
qPeZF‑HD22-S	GCCGGTTGGCGAGTTGGTG
qPeZF‑HD22-A	AGGTGGGGTCGGAGGGGTTG
qPeZF‑HD23-S	ACATCGGCGTCGGCAAGGG
qPeZF‑HD23-A	CGGGTGGGTGGAAGGGTGGT
