# Supplementary material for: Genome-Wide Identification and Analysis of ZF-HD Gene Family in Moso Bamboo (Phyllostachys edulis)
Source: Plants (Basel). 2023 Dec 3;12(23):4064. doi: 10.3390/plants12234064 (PMC10708378; doi:10.3390/plants12234064)
Supplement: Supplementary file 1 [file plants-12-04064-s001.zip › Table S3--2023.4.25.xlsx]

## Sheet: Sheet1
Table S3. Identification of conserved domains in PeZF‑HD proteins using the SMART tool
Gene name	Accession number	Position		E-value
		Start	End
PeZF‑HD1	PF04770	70	124	7.6e-28
PeZF‑HD2	PF04770	1	53	1.5e-28
PeZF‑HD3	PF04770	66	120	1e-27
PeZF‑HD4	PF04770	42	96	5.5e-29
PeZF‑HD5	PF04770	59	113	1.4e-28
PeZF‑HD6	PF04770	113	167	2.5e-29
PeZF‑HD7	PF04770	58	112	4.9e-29
PeZF‑HD8	PF04770	20	74	1.5e-28
PeZF‑HD9	PF04770	17	67	9e-23
PeZF‑HD10	PF04770	35	89	1.5e-27
PeZF‑HD11	PF04770	161	214	3.4e-26
PeZF‑HD12	PF04770	163	216	2e-26
PeZF‑HD13	PF04770	28	82	1e-30
PeZF‑HD14	PF04770	21	75	4.9e-30
PeZF‑HD15	PF04770	28	82	1.2e-29
PeZF‑HD16	PF04770	28	82	8.7e-30
PeZF‑HD17	PF04770	28	82	1.1e-29
		104	158	1.2e-29
PeZF‑HD18	PF04770	2	53	4.3e-26
PeZF‑HD19	PF04770	33	87	2.7e-27
PeZF‑HD20	PF04770	33	89	1.4e-27
PeZF‑HD21	PF04770	36	92	2.9e-28
PeZF‑HD22	PF04770	34	90	2.3e-28
PeZF‑HD23	PF04770	33	82	4.5e-14
PeZF‑HD24	PF04770	21	71	7.6e-22
