# Supplementary material for: Genome-Wide Identification and Analysis of ZF-HD Gene Family in Moso Bamboo (Phyllostachys edulis)
Source: Plants (Basel). 2023 Dec 3;12(23):4064. doi: 10.3390/plants12234064 (PMC10708378; doi:10.3390/plants12234064)
Supplement: Supplementary file 1 [file plants-12-04064-s001.zip › Table S4--2023.5.23.xlsx]

## Sheet: Sheet1
Table S4. Quantitative distribution of each group of ZF-HDs in moso bamboo, rice and Arabidopsis
Group	Number of ZF-HDs
	moso bamboo	rice	Arabidopsis
I	5	2	2
II	4	2	2
III	0	0	3
IV	3	3	0
V	4	2	5
VI	0	1	2
VII	2	1	0
MIF	6	4	3
