# Supplementary material for: Genome-Wide Identification and Analysis of ZF-HD Gene Family in Moso Bamboo (Phyllostachys edulis)
Source: Plants (Basel). 2023 Dec 3;12(23):4064. doi: 10.3390/plants12234064 (PMC10708378; doi:10.3390/plants12234064)
Supplement: Supplementary file 1 [file plants-12-04064-s001.zip › Table S5.xlsx]

## Sheet: sheet
Table S5. The mode of gene duplication in PeZF-HDs.
Gene name	Duplication mode
PeZF‑HD1	WGD or Segmental
PeZF‑HD2	WGD or Segmental
PeZF‑HD3	WGD or Segmental
PeZF‑HD4	WGD or Segmental
PeZF‑HD5	WGD or Segmental
PeZF‑HD6	WGD or Segmental
PeZF‑HD7	WGD or Segmental
PeZF‑HD8	WGD or Segmental
PeZF‑HD9	WGD or Segmental
PeZF‑HD10	WGD or Segmental
PeZF‑HD11	WGD or Segmental
PeZF‑HD12	WGD or Segmental
PeZF‑HD13	WGD or Segmental
PeZF‑HD14	WGD or Segmental
PeZF‑HD15	WGD or Segmental
PeZF‑HD16	WGD or Segmental
PeZF‑HD17	WGD or Segmental
PeZF‑HD18	WGD or Segmental
PeZF‑HD19	Dispersed
PeZF‑HD20	WGD or Segmental
PeZF‑HD21	WGD or Segmental
PeZF‑HD22	WGD or Segmental
PeZF‑HD23	WGD or Segmental
PeZF‑HD24	WGD or Segmental
