# Supplementary material for: Genome-Wide Identification and Analysis of ZF-HD Gene Family in Moso Bamboo (Phyllostachys edulis)
Source: Plants (Basel). 2023 Dec 3;12(23):4064. doi: 10.3390/plants12234064 (PMC10708378; doi:10.3390/plants12234064)
Supplement: Supplementary file 1 [file plants-12-04064-s001.zip › Table S7.xlsx]

## Sheet: Sheet1
Table S7. A summary of functions of ZF-HD genes in moso bamboo and other species.
Gene name/ID	Species	Subfamily	Stress factor	References
CqZF-HD14	Quinoa	ZHD I	Drought	【21】CqZF-HD14 enhances drought tolerance in quinoa seedlings through interaction with CqHIPP34 and CqNAC79. doi: 10.1016/j.plantsci.2022.111406.
MsMIF-Z3/6	Alfalfa	MIF		[31] Genome-wide investigation of the ZFHD gene family in two varieties of alfalfa (Medicago sativa L.) and its expression pattern under alkaline stress. doi: 10.1186/s12864-022-08309-x.
MsZHD-Z1/4/5	Alfalfa	ZHD I/II		Genome-wide investigation of the ZFHD gene family in two varieties of alfalfa (Medicago sativa L.) and its expression pattern under alkaline stress. doi: 10.1186/s12864-022-08309-x.
PeZF-HD4/5/10/14/20/22	Moso bamboo	ZHD I/I/IV/MIF/V/V		This work
CsZHD1/2/9/10	Cucumber	ZHD VI/III/I/III		[30] Identification and transcriptional analysis of zinc finger‑homeodomain (ZF‑HD) family genes in Cucumber. doi: 10.1007/s10528-021-10036-z.
AtZF-HD1	Arabidopsis	ZHD I		[15] Co-expression of the stress-inducible zinc finger homeodomain ZFHD1 and NAC transcription factors enhances expression of the ERD1 gene in Arabidopsis. doi: 10.1111/j.1365-313X.2006.02932.x.
SlZHD1/3-6/9-14/16	Tomato	ZHD VI/VI//MIF/II		[13] Genome-wide analysis and expression profiling of zinc finger homeodomain (ZHD) family genes reveal likely roles in organ development and stress responses in tomato. doi: 10.1186/s12864-017-4082-y.
BraZF-HD14/28	Chinese cabbage	ZHD I		[18] Genome‑wide analysis and expression patterns of ZF‑HD transcription factors under different developmental tissues and abiotic stresses in Chinese cabbage.doi: 10.1007/s00438-015-1136-1.
PeZF-HD4/10/13/14	Moso bamboo	ZHD I/IV/MIF/MIF	Salinity	This work
HvZFHD1	Barley	ZHD I		[48] Plant behaviour under combined stress: tomato responses to combined salinity and pathogen stress. doi: 10.1111/tpj.13800. The plant journal. 2018 Feb;93(4):781-93.
Os09g35760/Os05g50130/Os01g60270/Os09g29130/Os07g39320/Os09g35910/Os03g20910/Os11g13930 and etc.	Rice	ZHD I/II/III/IV		[11] Genome-wide identification, classification, evolutionary expansion and expression analyses of homeobox genes in rice. doi: 10.1111/j.1742-4658.2008.06424.x.
BIHD1	Rice	BLH		[49] Overexpression in transgenic tobacco reveals different roles for the rice homeodomain gene OsBIHD1 in biotic and abiotic stress responses. doi: 10.1093/jxb/eri260.
BraZF-HD02/26	Chinese carra	ZHD V/III		[18] Genome‑wide analysis and expression patterns of ZF‑HD transcription factors under different developmental tissues and abiotic stresses in Chinese cabbage.doi: 10.1007/s00438-015-1136-1.
PsZHD6/10	Pea	ZHD V/ZHD I	Cold	[34] Genome-wide identification and expression analysis of the ZF-HD gene family in pea (Pisum sativum L.). doi: 10.3389/fgene.2022.1089375.
PeZF-HD2/4/5/20/22	Moso bamboo	ZHD II/I/ZHD I/V/V		This work
SlZHD1/6/13/14/16/18/19/20	Tomato	ZHD VI/ZHD VI/ZHD VI/MIF/ZHD II/ZHD I/ZHD VI		[13] Genome-wide analysis and expression profiling of zinc finger homeodomain (ZHD) family genes reveal likely roles in organ development and stress responses in tomato. doi: 10.1186/s12864-017-4082-y.
BraZF-HD13/26	Chinese cabbage	ZHD V/III		[18] Genome‑wide analysis and expression patterns of ZF‑HD transcription factors under different developmental tissues and abiotic stresses in Chinese cabbage.doi: 10.1007/s00438-015-1136-1.
